# Supplementary material for: Associations of maternal diet quality with weight gain during pregnancy and obesity at three-year postpartum in Jakarta
Source: PLoS One. 2020 Dec 31;15(12):e0244449. doi: 10.1371/journal.pone.0244449 (PMC7775051; doi:10.1371/journal.pone.0244449)
Supplement: S1 Data — (XLS) [file pone.0244449.s001.xls]

## Sheet: Data Plos One_East Jakarta
Participant	complete_73	not complete	m_age	mother education level	DQI_2018	DQI_2015	BMI category 2018	MUAC 2015	MUAC category 2018	MUAC category 2015	BMI category 2018	age 2015	BMI pre_pregnancy	sufficient/not sufficient weight gain	BMI category pre-pregnancy	family type 2015	household income category 2018	household income category 2015
1	not complete	1	34	5	15	32	overweight	28	not CED	not CED	overweight and obese	30				nuclear family	<= UMR	<= UMR
2	complete	2	35	7	27	42	normal	23.55	not CED	not CED	not obese	31	20.5	not sufficient	normal pre-pregnancy	extended family	di atas UMR	> UMR
3	complete	2	33	5	15	20	obesitas	32.1	not CED	not CED	overweight and obese	30	25.51	excessive	overweight pre-pregnancy	extended family	<= UMR	> UMR
4	complete	2	35	4	27	15	obesitas	33.4	not CED	not CED	overweight and obese	32	31.88	not sufficient	obese pre-pregnancy	nuclear family	<= UMR	> UMR
5	complete	2	29	4	14	24	normal	25.4	not CED	not CED	not obese	26	24.24	not sufficient	normal pre-pregnancy	extended family	<= UMR	<= UMR
6	complete	2	27	4	14	30	normal	27.85	not CED	not CED	not obese	24	19.6	not sufficient	normal pre-pregnancy	extended family	<= UMR	<= UMR
7	complete	2	40	4	22	44	obesitas	33.5	not CED	not CED	overweight and obese	37	28.57	sufficient	overweight pre-pregnancy	extended family	<= UMR	> UMR
8	complete	2	27	6	44	45	obesitas	38.5	not CED	not CED	overweight and obese	23	31.64	excessive	obese pre-pregnancy	nuclear family	di atas UMR	> UMR
9	complete	2	34	5	34	40	normal	23	not CED	not CED	not obese	31	16.86	not sufficient	underweight pre-pregnancy	extended family	<= UMR	<= UMR
10	complete	2	30	4	20	27	obesitas	29.75	not CED	not CED	overweight and obese	26	26.38	not sufficient	overweight pre-pregnancy	extended family	di atas UMR	<= UMR
11	complete	2	34	6	30	29	normal	29.1	not CED	not CED	not obese	30	23.99	not sufficient	normal pre-pregnancy	nuclear family	di atas UMR	> UMR
12	complete	2	33	7	37	39	obesitas	26.1	not CED	not CED	overweight and obese	29	21.11	sufficient	normal pre-pregnancy	nuclear family	di atas UMR	> UMR
13	complete	2	38	5	17	25	obesitas	29.85	not CED	not CED	overweight and obese	35	26.84	not sufficient	overweight pre-pregnancy	nuclear family	<= UMR	<= UMR
14	complete	2	33	5	17	42	overweight	27.55	not CED	not CED	overweight and obese	30	21.45	sufficient	normal pre-pregnancy	extended family	di atas UMR	<= UMR
15	complete	2	25	4	25	40	normal	26	not CED	not CED	not obese	22	17.78	excessive	underweight pre-pregnancy	extended family	<= UMR	> UMR
16	complete	2	29	7	10	42	obesitas	30	not CED	not CED	overweight and obese	26	24.56	not sufficient	normal pre-pregnancy	nuclear family	di atas UMR	> UMR
17	not complete	1	35	4	47	42	overweight	30.15	not CED	not CED	overweight and obese	32				nuclear family	<= UMR	<= UMR
18	complete	2	41	4	4	45	obesitas	27.65	not CED	not CED	overweight and obese	29	22.02	not sufficient	normal pre-pregnancy	extended family	<= UMR	<= UMR
19	complete	2	31	4	20	25	overweight	24	not CED	not CED	overweight and obese	24	18.8	sufficient	underweight pre-pregnancy	extended family	<= UMR	<= UMR
20	complete	2	38	3	25	25	overweight	28	not CED	not CED	overweight and obese	35	22.7	not sufficient	normal pre-pregnancy	nuclear family	<= UMR	<= UMR
21	complete	2	30	5	14	40	obesitas	31.5	not CED	not CED	overweight and obese	27	26.3	excessive	overweight pre-pregnancy	nuclear family	<= UMR	<= UMR
22	complete	2	33	4	35	35	obesitas	29.95	not CED	not CED	overweight and obese	30	28.99	not sufficient	overweight pre-pregnancy	nuclear family	<= UMR	<= UMR
23	not complete	1	29	4	30	40	overweight	24.3	not CED	not CED	overweight and obese	30				extended family	<= UMR	<= UMR
24	not complete	1	40	5	35	50	normal	25.75	not CED	not CED	not obese	37				extended family	di atas UMR	> UMR
25	complete	2	34	5	22	37	obesitas	25.7	not CED	not CED	overweight and obese	31	28.6	not sufficient	overweight pre-pregnancy	extended family	di atas UMR	> UMR
26	not complete	1	41	2	25	32	obesitas	29.25	not CED	not CED	overweight and obese	38				nuclear family	<= UMR	<= UMR
27	complete	2	35	5	10	45	obesitas	26	not CED	not CED	overweight and obese	32	26.83	not sufficient	overweight pre-pregnancy	nuclear family	di atas UMR	<= UMR
28	not complete	1	23	3	10	42	obesitas	36.25	not CED	not CED	overweight and obese	20				extended family	<= UMR	<= UMR
29	not complete	1	25	4	17	20	normal	21.45	not CED	CED	not obese	21				nuclear family	<= UMR	<= UMR
30	not complete	1	28	5	30	35	normal	23.35	CED	not CED	not obese	25				extended family	<= UMR	> UMR
31	not complete	1	29	5	22	55	obesitas	29.95	not CED	not CED	overweight and obese	26				nuclear family	di atas UMR	> UMR
32	complete	2	40	5	29	40	obesitas	29.75	not CED	not CED	overweight and obese	36	29.44	not sufficient	overweight pre-pregnancy	extended family	<= UMR	<= UMR
33	complete	2	24	5	30	32	obesitas	28.6	not CED	not CED	overweight and obese	20	26.01	excessive	overweight pre-pregnancy	extended family	<= UMR	<= UMR
34	not complete	1	30	4	27	27	overweight	27.55	not CED	not CED	overweight and obese	27				nuclear family	<= UMR	<= UMR
35	complete	2	28	6	30	35	normal	27.35	not CED	not CED	not obese	23	20.02	not sufficient	normal pre-pregnancy	nuclear family	<= UMR	<= UMR
36	complete	2	37	3	30	30	overweight	30.45	not CED	not CED	overweight and obese	34	21.23	excessive	normal pre-pregnancy	nuclear family	<= UMR	> UMR
37	complete	2	29	5	30	42	overweight	27.85	not CED	not CED	overweight and obese	25	24.67	not sufficient	normal pre-pregnancy	nuclear family	di atas UMR	> UMR
38	complete	2	42	5	24	40	normal	24.3	not CED	not CED	not obese	39	19.03	not sufficient	normal pre-pregnancy	nuclear family	<= UMR	<= UMR
39	complete	2	33	4	10	27	obesitas	31	not CED	not CED	overweight and obese	30	28.19	not sufficient	overweight pre-pregnancy	nuclear family	<= UMR	<= UMR
40	not complete	1	48	3	20	40	obesitas	37.5	not CED	not CED	overweight and obese	37				nuclear family	<= UMR	<= UMR
41	not complete	1	30	5	20	25	obesitas	27	not CED	not CED	overweight and obese	27				extended family	di atas UMR	> UMR
42	complete	2	36	5	25	42	normal	27.25	not CED	not CED	not obese	32	22.46	sufficient	normal pre-pregnancy	nuclear family	<= UMR	<= UMR
43	complete	2	35	5	20	42	kurus	21	CED	CED	not obese	32	17.54	not sufficient	underweight pre-pregnancy	extended family	di atas UMR	<= UMR
44	complete	2	33	5	30	60	obesitas	26.65	not CED	not CED	overweight and obese	25	25.64	not sufficient	overweight pre-pregnancy	nuclear family	<= UMR	<= UMR
45	complete	2	41	4	25	29	normal	27.6	not CED	not CED	not obese	38	23.95	not sufficient	normal pre-pregnancy	nuclear family	<= UMR	> UMR
46	complete	2	34	5	0	25	normal	26.5	not CED	not CED	not obese	31	20.89	not sufficient	normal pre-pregnancy	nuclear family	<= UMR	<= UMR
47	complete	2	25	5	24	20	normal	29.5	not CED	not CED	not obese	21	20.66	not sufficient	normal pre-pregnancy	extended family	di atas UMR	> UMR
48	complete	2	37	4	35	35	overweight	27.95	not CED	not CED	overweight and obese	33	23.24	not sufficient	normal pre-pregnancy	nuclear family	<= UMR	<= UMR
49	complete	2	24	5	27	45	overweight	26.55	not CED	not CED	overweight and obese	21	24.94	not sufficient	normal pre-pregnancy	extended family	di atas UMR	<= UMR
50	complete	2	31	5	25	60	obesitas	36.05	not CED	not CED	overweight and obese	28	32.58	excessive	obese pre-pregnancy	nuclear family	di atas UMR	<= UMR
51	not complete	1	31	5	37	39	normal	25.35	not CED	not CED	not obese	28				nuclear family	di atas UMR	> UMR
52	not complete	1	40	3	20	37	obesitas	30.95	not CED	not CED	overweight and obese	36				nuclear family	di atas UMR	<= UMR
53	complete	2	32	5	17	30	overweight	28.7	not CED	not CED	overweight and obese	28	24.55	not sufficient	normal pre-pregnancy	extended family	<= UMR	> UMR
54	complete	2	33	5	22	42	obesitas	28.15	not CED	not CED	overweight and obese	30	22.33	sufficient	normal pre-pregnancy	extended family	di atas UMR	> UMR
55	complete	2	34	6	17	42	obesitas	30.8	not CED	not CED	overweight and obese	30	23.51	sufficient	normal pre-pregnancy	extended family	di atas UMR	> UMR
56	not complete	1	40	5	29	30	obesitas	28.5	not CED	not CED	overweight and obese	37				extended family	di atas UMR	> UMR
57	complete	2	29	5	40	32	obesitas	33.95	not CED	not CED	overweight and obese	26	24.44	sufficient	normal pre-pregnancy	extended family	<= UMR	<= UMR
58	not complete	1	36	4	27	27	normal	29.35	not CED	not CED	not obese	33				nuclear family	<= UMR	<= UMR
59	not complete	1	28	7	32	35	overweight	26	not CED	not CED	overweight and obese	24				nuclear family	di atas UMR	> UMR
60	complete	2	24	5	20	37	normal	22.75	not CED	CED	not obese	20	18.49	sufficient	underweight pre-pregnancy	nuclear family	<= UMR	<= UMR
61	complete	2	29	5	27	25	normal	24.4	not CED	not CED	not obese	26	19.25	sufficient	normal pre-pregnancy	nuclear family	di atas UMR	> UMR
62	complete	2	44	6	40	40	overweight	29.5	not CED	not CED	overweight and obese	41	28.53	excessive	overweight pre-pregnancy	extended family	<= UMR	> UMR
63	complete	2	32	5	15	47	obesitas	26.8	not CED	not CED	overweight and obese	28	24.34	not sufficient	normal pre-pregnancy	extended family	di atas UMR	> UMR
64	complete	2	41	7	29	39	obesitas	28.9	not CED	not CED	overweight and obese	37	24.13	excessive	normal pre-pregnancy	extended family	di atas UMR	> UMR
65	complete	2	34	5	17	20	obesitas	29.3	not CED	not CED	overweight and obese	31	33.2	not sufficient	obese pre-pregnancy	nuclear family	di atas UMR	<= UMR
66	complete	2	27	5	10	34	obesitas	26.15	not CED	not CED	overweight and obese	24	20.7	not sufficient	normal pre-pregnancy	extended family	di atas UMR	> UMR
67	not complete	1	32	5	35	34	obesitas	26.65	not CED	not CED	overweight and obese	29				extended family	<= UMR	<= UMR
68	not complete	1	30	5	15	17	obesitas	34.25	not CED	not CED	overweight and obese	34				extended family	di atas UMR	> UMR
69	not complete	1	38	5	27	12	kurus	22	CED	CED	not obese	34				nuclear family	di atas UMR	> UMR
70	not complete	1	35	5	25	30	obesitas	29.65	not CED	not CED	overweight and obese	32				extended family	di atas UMR	<= UMR
71	complete	2	40	7	15	30	overweight	28.65	not CED	not CED	overweight and obese	36	22.95	not sufficient	normal pre-pregnancy	nuclear family	di atas UMR	> UMR
72	complete	2	44	5	27	52	normal	22.85	not CED	CED	not obese	40	18.44	not sufficient	underweight pre-pregnancy	extended family	<= UMR	<= UMR
73	not complete	1	29	5	27	30	kurus	22.3	CED	CED	not obese	25				extended family	<= UMR	<= UMR
74	not complete	1	27	6	30	50	normal	29.05	not CED	not CED	not obese	23				extended family	<= UMR	<= UMR
75	not complete	1	30	6	40	35	overweight	28.7	not CED	not CED	overweight and obese	27				extended family	di atas UMR	> UMR
76	complete	2	26	5	32	32	obesitas	27.85	not CED	not CED	overweight and obese	23	24.41	not sufficient	normal pre-pregnancy	extended family	di atas UMR	<= UMR
77	not complete	1	38	5	19	30	overweight	23	not CED	not CED	overweight and obese	34				nuclear family	di atas UMR	> UMR
78	complete	2	34	5	30	35	overweight	27.25	not CED	not CED	overweight and obese	30	25.09	not sufficient	overweight pre-pregnancy	nuclear family	<= UMR	<= UMR
79	complete	2	39	6	27	30	normal	28.1	not CED	not CED	not obese	35	22.48	sufficient	normal pre-pregnancy	nuclear family	di atas UMR	> UMR
80	complete	2	28	5	30	39	normal	27.7	not CED	not CED	not obese	25	22.59	not sufficient	normal pre-pregnancy	extended family	di atas UMR	> UMR
81	complete	2	30	4	25	32	obesitas	31.25	not CED	not CED	overweight and obese	27	26.92	sufficient	overweight pre-pregnancy	nuclear family	<= UMR	<= UMR
82	complete	2	39	5	35	42	normal	36.8	not CED	not CED	not obese	30	32.37	excessive	obese pre-pregnancy	nuclear family	di atas UMR	> UMR
83	complete	2	40	5	5	40	obesitas	33.65	not CED	not CED	overweight and obese	36	20.79	excessive	normal pre-pregnancy	nuclear family	di atas UMR	> UMR
84	complete	2	41	5	34	32	overweight	27.3	not CED	not CED	overweight and obese	38	26.33	not sufficient	overweight pre-pregnancy	extended family	di atas UMR	<= UMR
85	complete	2	26	5	45	25	normal	25.1	not CED	not CED	not obese	23	19.88	sufficient	normal pre-pregnancy	extended family	di atas UMR	> UMR
86	complete	2	31	5	30	62	normal	27.25	not CED	not CED	not obese	27	24.13	sufficient	normal pre-pregnancy	extended family	<= UMR	<= UMR
87	complete	2	37	5	40	35	obesitas	29.05	not CED	not CED	overweight and obese	33	26.14	not sufficient	overweight pre-pregnancy	nuclear family	<= UMR	<= UMR
88	not complete	1	32	4	27	32	kurus	22.8	CED	CED	not obese	29				nuclear family	<= UMR	> UMR
89	complete	2	31	5	25	35	normal	22.95	not CED	CED	not obese	28	21.71	excessive	normal pre-pregnancy	nuclear family	<= UMR	<= UMR
90	not complete	1	36	5	9	25	overweight	25.95	not CED	not CED	overweight and obese	32				nuclear family	<= UMR	> UMR
91	complete	2	41	4	27	45	overweight	23.1	not CED	not CED	overweight and obese	38	22.48	not sufficient	normal pre-pregnancy	nuclear family	di atas UMR	<= UMR
92	not complete	1	27	5	30	39	normal	23.95	not CED	not CED	not obese	23				nuclear family	<= UMR	<= UMR
93	complete	2	30	4	35	25	obesitas	29.35	not CED	not CED	overweight and obese	26	26.67	excessive	overweight pre-pregnancy	nuclear family	<= UMR	<= UMR
94	complete	2	33	5	27	47	normal	24.5	not CED	not CED	tdk obese	30	20.58	sufficient	normal pre-pregnancy	nuclear family	di atas UMR	> UMR
95	complete	2	40	4	35	32	overweight	26.45	not CED	not CED	overweight and obese	36	24.37	not sufficient	normal pre-pregnancy	nuclear family	<= UMR	<= UMR
96	complete	2	33	7	27	20	obesitas	33.8	not CED	not CED	overweight and obese	29	28.75	sufficient	overweight pre-pregnancy	extended family	<= UMR	> UMR
97	complete	2	27	4	35	39	normal	27	not CED	not CED	not obese	23	22.72	not sufficient	normal pre-pregnancy	nuclear family	<= UMR	<= UMR
98	complete	2	24	4	10	35	normal	23.25	not CED	not CED	not obese	21	18.41	not sufficient	underweight pre-pregnancy	extended family	<= UMR	<= UMR
99	not complete	1	33	5	29	37	normal	28.1	not CED	not CED	not obese	30				nuclear family	di atas UMR	> UMR
100	not complete	1	35	4	19	45	obesitas	28.35	not CED	not CED	overweight and obese	32				nuclear family	<= UMR	<= UMR
101	not complete	1	39	5	29	40	obesitas	26.5	not CED	not CED	overweight and obese	36				nuclear family	di atas UMR	<= UMR
102	not complete	1	26	5	0	20	obesitas	31	not CED	not CED	overweight and obese	23				nuclear family	<= UMR	<= UMR
103	not complete	1	24	5	12	14	overweight	23.3	not CED	not CED	overweight and obese	20				extended family	di atas UMR	> UMR
104	complete	2	29	4	30	27	normal	25	not CED	not CED	not obese	25	26.14	not sufficient	overweight pre-pregnancy	nuclear family	<= UMR	<= UMR
105	not complete	1	29	5	25	40	overweight	27.95	not CED	not CED	overweight and obese	25				nuclear family	di atas UMR	<= UMR
106	complete	2	33	5	35	44	overweight	26.35	not CED	not CED	overweight and obese	29	23.23	sufficient	normal pre-pregnancy	nuclear family	<= UMR	> UMR
107	complete	2	40	5	35	42	normal	28	not CED	not CED	not obese	36	24.84	not sufficient	normal pre-pregnancy	extended family	<= UMR	<= UMR
					10
